# Supplementary material for: PD-L1 positive astrocytes attenuate inflammatory functions of PD-1 positive microglia in models of autoimmune neuroinflammation
Source: Nat Commun. 2023 Sep 9;14:5555. doi: 10.1038/s41467-023-40982-8 (PMC10492803; doi:10.1038/s41467-023-40982-8)
Supplement: Supplementary file 4 — Source Data [file 41467_2023_40982_MOESM4_ESM.zip]

Archive with 14 entries (13 files):
- Source Data/
- __MACOSX/._Source Data
- Source Data/10-raw-Supplemental Figure 4.xlsx
- Source Data/10-raw-Supplemental Figure 5.xlsx
- Source Data/.DS_Store
- __MACOSX/Source Data/._.DS_Store
- Source Data/10-raw-Figure 1.xlsx
- Source Data/10-raw-Supplemental Figure 2.xlsx
- Source Data/10-raw-Supplemental Figure 3.xlsx
- Source Data/10-raw-Figure 4.xlsx
- Source Data/10-raw-Figure 5.xlsx
- Source Data/10-raw-Supplemental Figure 1.xlsx
- Source Data/10-raw-Figure 2.xlsx
- Source Data/10-raw-Figure 3.xlsx
