# Supplementary material for: PD-L1 positive astrocytes attenuate inflammatory functions of PD-1 positive microglia in models of autoimmune neuroinflammation
Source: Nat Commun. 2023 Sep 9;14:5555. doi: 10.1038/s41467-023-40982-8 (PMC10492803; doi:10.1038/s41467-023-40982-8)
Supplement: Supplementary file 4 — Source Data [file 41467_2023_40982_MOESM4_ESM.zip › Source Data/10-raw-Supplemental Figure 4.xlsx]

## Sheet: Supplemental Figure 4b
Supplemental Figure 4b
Cluster	Gfap-Scrmbl					Gfap-Cd274
1	17.6	20.1	15.6	13.7	18.6	11	8.96	13.5	12.9	15.1
2	9.6	8.79	4.23	11	6.36	10.9	4.18	8.67	5.87	9.08
3	8.68	8.88	6.5	9.43	7.5	9.28	3.66	4.78	4.09	8.38
4	6.45	3.35	2.61	3.28	5.67	7.35	6.53	12.5	6.63	10.1
5	1.68	2.07	18.1	3.55	6.47	1.71	14.9	1.23	11.8	1.83
6	6.87	7.45	2.95	4.05	8.38	4.77	5.11	8.96	4.98	8.94
7	6.37	6.16	3.17	7.81	4.22	10.7	4.26	6.45	5.73	7.53
8	4.29	4.29	1.89	2.44	5.18	3.81	4.7	7.1	4.62	6.82
9	2.24	2.78	6.72	3.47	4.65	4.19	6.29	3.38	6.13	2.97
10	3.8	4.75	4.69	4.12	5.39	3.66	3.71	3.12	3.67	3.71
11	4.52	5.87	3.97	5.9	2.13	2.96	1.86	2.54	1.84	1.89
12	6.82	2.97	4.66	4.5	0.683	3.84	0.675	4.98	0.693	0.878
13	1.69	2.19	2.28	2.68	4.13	4.52	2.16	3.74	2.8	2.04
14	4.21	3.84	1.96	2.71	2.02	1.82	0.725	1.94	1.28	2.1
15	1.17	1.71	4.48	1.95	3.12	1.35	2.64	1.21	2.06	1.23
16	1.19	1.21	1.91	3.18	0.933	0.9	5.32	1.58	2.25	1.99
17	1.57	1.95	1.19	3.18	2.25	3.56	1.27	1.43	1.35	2.29
18	2.49	2.53	0.9	2.37	1.76	2.66	0.993	1.77	1.23	2.33
19	0.8	0.97	2.84	1.68	1.63	1.03	5.83	0.722	2.04	1.14
20	1.07	1.42	2.95	0.725	1.82	0.935	2.73	0.753	4.36	1.29

## Sheet: Supplemental Figure 4f
Supplemental Figure 4f
CD44 (% of parent)
Gfap-Scramble	Gfap-Cd274
4.34	7.93
4.54	4.84
4.5	6.89
4.02	5.13

## Sheet: Supplemental Figure 4g
Supplemental Figure 4g
	PD-L1 (% of parent)
Gfap-Scrmbl PBS	12.9	10.5	10.5
Gfap-Cd274 PBS	6.62	6.15	7.23
Gfap-Cd274 IFNβ	7.1	8.14	7.95

## Sheet: Supplemental Figure 4d
Supplemental Figure 4d
ID	Gene Name	Score(d)	Numerator(r)	Denominator(s+s0)	Fold Change	q-value(%)	direction
Microglia|percent_total	6	4.543	0.104	0.023	1.659	0	pos
CD19+|percent_total	12	-2.823	-0.013	0.004	0.256	0	neg
CD4+|percent_total	13	-2.182	-0.025	0.012	0.521	0	neg
Ly6G+ Neutrophils|percent_total	11	-1.598	-0.018	0.011	0.373	13.333	neg
	Gfap-Scrmbl				Gfap-Cd274
Microglia|percent_total	0.272	0.308	0.229	0.241	0.162	0.119	0.185	0.167
CD19+|percent_total	0.00393	0.00373	0.00395	0.00563	0.0122	0.0262	0.0085	0.0204
CD4+|percent_total	0.0138	0.0194	0.0332	0.0442	0.0393	0.0679	0.0361	0.0689
Ly6G+ Neutrophils|percent_total	0.00715	0.00875	0.0114	0.0143	0.0151	0.0587	0.0151	0.0227
