# Supplementary material for: PD-L1 positive astrocytes attenuate inflammatory functions of PD-1 positive microglia in models of autoimmune neuroinflammation
Source: Nat Commun. 2023 Sep 9;14:5555. doi: 10.1038/s41467-023-40982-8 (PMC10492803; doi:10.1038/s41467-023-40982-8)
Supplement: Supplementary file 4 — Source Data [file 41467_2023_40982_MOESM4_ESM.zip › Source Data/10-raw-Supplemental Figure 5.xlsx]

## Sheet: Supplemental Figure 5e
Supplemental Figure 5e
CD4+ (count)			CD4+IFNγ+ (count)			CD4+IL17+ (count)			CD4+IL10+ (count)
vehicle	BMS202		vehicle	BMS202		vehicle	BMS202		vehicle	BMS202
8715	28776		1944	9554		872	3022		0	532
86228	92836		20781	25623		5941	11140		1535	2033
390503	90320		123399	28451		32295	9303		6599	1752
146929	79527		35851	27039		12842	6585		4761	1495
139160	182594		49680	57517		10131	19903		2032	2118
159848	185865		60582	53901		16145	19516		1215	3736

## Sheet: Supplemental Figure 5f
Supplemental Figure 5f
Days post immunization
1	0	0	0	0	0	0	0	0	0	0	0	0	0	0
2	0	0	0	0	0	0	0	0	0	0	0	0	0	0
3	0	0	0	0	0	0	0	0	0	0	0	0	0	0
4	0	0	0	0	0	0	0	0	0	0	0	0	0	0
5	0	0	0	0	0	0	0	0	0	0	0	0	0	0
6	0	0	0	0	0	0	0	0	0	0	0	0	0	0
7	0	0	0	0	0	0	0	0	0	0	0	0	0	0
8	0	0	0	0	0	0	0	0	0	0	0	0	0	0
9	0	0	0	0	0	0	0	0	0	0	0	0	0	0
10	0	0	0	0	0	0	0	0	0	0	0	0	0	0
11	0	0.5	0	0	0	0	1	1	0	0	0	0	0	0
12	0.5	2	0	0.5	2.5	0	2.75	2	0	0	0	0	0	0
13	2.75	2.25	0	1	3	1.5	2.75	2.25	1	0	1	0	0	0
14	3	2.75	2	2	3	2	3	2.25	2.25	1	2	0	0	0
15	3.25	2.75	2.75	2.75	3	2.5	3	2	2.75	2.75	2	1	1	0
16	3.25	2.75	2.75	3	2.75	2.75	2.5	2	2.5	3	2.5	2.25	1.5	0
17							2.25	1.5	2.25	2.5	3	2.5	2.25	1
18							2	1.5	2	2.25	2.75	2	2.25	2.25
19							2	1.5	2	2.25	2.75	2	2.25	2.5
20							2.5	1	1.75	2	2.5	2	2	2.75
21							2.5	0.5	1.75	2	2.25	1.5	2	3
22							2.5	0.5	1.5	1.5	2.25	1.5	2	3
23							2.5	0.5	1.5	1.5	2.25	1.5	2	2.75
24							2	0.5	1.5	1.5	2	1.5	2	2.5
25							2	0.5	1.5	1.5	2	1.5	1.5	2.5
26							2	0.5	1.5	1.5	2	1.5	1.5	2.5

## Sheet: Supplemental Figure 5g
Supplemental Figure 5g
	Brain				Spinal cord
	Astrocytes PD-L1+ (% of parent)
Naive	5.69	4.62	4.15		10.1	10.7	7.14
Onset	10.6	10.7	10.8		10.6	15.5	6.52
Peak	17.6	16.4	14.9		11.7	12	8.71
LR	17.2	36.7	13.7		2.12	1.39	0.911
	Microglia PD-1+ (% of parent)
Naive	5.98	3.44	3.7		4	5.55	4.56
Onset	12.6	9.95	12.8		35.7	47.7	35.1
Peak	15.3	16.3	13.8		32.9	27.7	31.1
LR	8.59	5.84	8.47		40.9	33.2	47.9

## Sheet: Supplemental Figure 5i
Supplemental Figure 5i
Microglia PD-1+ (% of parent)
CD11b-Scrmbl	CD11b-Pdcd1
11.5	5.61
9.86	5.97
8.31	4.94

## Sheet: Supplemental Figure 5k
Supplemental Figure 5k
	IFNγ				unstimulated
CD44 (%of parent)	18.4	17.4	16.3	20.1	8.48	8.77	10.3	9.85
PD-L1 (% of parent)	10.6	10.3	10.2	9.14	6.95	6.5	7.04	5.87
PD-L2 (% of parent)	1.25	1.8	1.29	1.47	1.15	1.73	1.93	1.36

## Sheet: Supplemental Figure 5l
Supplemental Figure 5l
	IFNγ + ACM IFNγ				IFNγ + ACM IFNγ + αPD-L1				IFNγ + ACM IFNγ + BMS202
Bdnf	0.61163	0.60258	0.480812	0.57681	0.561002	0.574227	0.734228	0.673561	0.330106	0.310563	0.374517	0.35554
Cd86	0.959579	0.774984	0.81997	0.719384	0.950419	0.817664	0.952332	0.941227	0.720864	0.515742	0.605884	0.51725
Il10	1.83874	1.73593	1.57313	1.56095	2.0717	1.98244	2.23509	2.13346	1.25206	1.24869	0.866616	1.02392

## Sheet: Supplemental Figure 5m
Supplemental Figure 5m
	unstimulated				IFNγ				IFNγ + sPDL1
Bdnf	0.953848	0.941761	1.03545		0.946737	1.02922	0.966548		1.16356	1.21864	1.28896
Cd86	0.119095	0.098064	0.11546	0.082916	0.97347	0.904717	1.15047	0.986939	1.16243	1.16315	1.13948	0.89898
Il10	0.491165	0.469075	0.417999	0.489056	0.914307	1.03034	1.12751	0.941471	1.02296	1.3434	1.01734	1.02052
