# Supplementary material for: PD-L1 positive astrocytes attenuate inflammatory functions of PD-1 positive microglia in models of autoimmune neuroinflammation
Source: Nat Commun. 2023 Sep 9;14:5555. doi: 10.1038/s41467-023-40982-8 (PMC10492803; doi:10.1038/s41467-023-40982-8)
Supplement: Supplementary file 4 — Source Data [file 41467_2023_40982_MOESM4_ESM.zip › Source Data/10-raw-Figure 1.xlsx]

## Sheet: Figure 1a
Figure 1a
Days post immunization	Clinical Scores
1	0	0	0	0	0	0	0	0	0	0	0	0	0	0
2	0	0	0	0	0	0	0	0	0	0	0	0	0	0
3	0	0	0	0	0	0	0	0	0	0	0	0	0	0
4	0	0	0	0	0	0	0	0	0	0	0	0	0	0
5	0	0	0	0	0	0	0	0	0	0	0	0	0	0
6	0	0	0	0	0	0	0	0	0	0	0	0	0	0
7	0	0	0	0	0	0	0	0	0	0	0	0	0	0
8	0	0	0	0	0	0	0	0	0	0	0	0	0	0
9	0	0	0	0	0	0	0	0	0	0	0	0	0	0
10	0	0	0	0	0	0	0	0	0	0	0	0	0	0
11	0	0.5	0	0	0	0	1	1	0	0	0	0	0	0
12	0.5	2	0	0.5	2.5	0	2.75	2	0	0	0	0	0	0
13	2.75	2.25	0	1	3	1.5	2.75	2.25	1	0	1	0	0	0
14	3	2.75	2	2	3	2	3	2.25	2.25	1	2	0	0	0
15	3.25	2.75	2.75	2.75	3	2.5	3	2	2.75	2.75	2	1	1	0
16	3.25	2.75	2.75	3	2.75	2.75	2.5	2	2.5	3	2.5	2.25	1.5	0
17							2.25	1.5	2.25	2.5	3	2.5	2.25	1
18							2	1.5	2	2.25	2.75	2	2.25	2.25
19							2	1.5	2	2.25	2.75	2	2.25	2.5
20							2.5	1	1.75	2	2.5	2	2	2.75
21							2.5	0.5	1.75	2	2.25	1.5	2	3
22							2.5	0.5	1.5	1.5	2.25	1.5	2	3
23							2.5	0.5	1.5	1.5	2.25	1.5	2	2.75
24							2	0.5	1.5	1.5	2	1.5	2	2.5
25							2	0.5	1.5	1.5	2	1.5	1.5	2.5
26							2	0.5	1.5	1.5	2	1.5	1.5	2.5

## Sheet: Figure 1c
Figure 1c
PD-L1+ cells % of parent (astrocytes)
brain				spinal cord
Control	EAE Peak	EAE Recovery		Control	EAE Peak	EAE Recovery
9.94	29.3	10.5		13.2	26.8	11.4
6	19.3	2.04		14.2	14.3	4.22
5.14	38.4	6.83		10.7	26.9	4.71
5.17	10.4	9.06		9.26	23.9	11.6
3	45.5	9.39		16.1	10.9	8.46
20.5	43.8	7.01		29	56.3	12.3
26.9	45.6	12.9		24.8	44.2	6.14
13	43.8	44.5		15.5	42.2	37
18.3	54.7	36.7		7.74	32	49
15.8	69.9	72.2		9.21	36.7	29.6
10.9	58.9	45.8		12.5	24.1	30.8
13.6	25.9	46		5.92	12.5	29.6
3.18	21.3	72.2		17	17.6	34.8
7.82	16.1	45		27.7	25.1	10.8
8.76	17.8	33.6		2.3	15.9	18
4.83	32.5	52		13.7	13.2	9.27
7.22	46	18.1		24.2	15.9	10.8
	39.3	40.6			19.4	8.85
	21.5	48.1			16.4	13.6
	29.3	25.4			14.3	28.7
	19.3	14			26.9	39.6
	38.4	44.5			23.9	21.3
	10.4	22.7			17	26.1
	45.5	24.8			10.9	19.8
		53.3				25.8

## Sheet: Figure 1f
Figure 1f
	PD-L1-										PD-L1+
Ccl2	0.237226	0.100586	0.139343	0.203152	0.0983729	0.242772	0.249458	0.260485	0.29269	0.27702	0.808528	1	0.846999	0.403235	0	0.297798	0.513661	0.630957	0.245873	0.636475
Ccl5	0.252224	0.35641	0.939355	0.053211	0.167533	0.348156	1	0.708206	0.355973	0.0636123	0.131216	0.175736	0.179407	0.0505201	0	0.14302	0.322599	0.22674	0.061669	0.0860044
Nos2	0.978344	0.388384	0.82301	0	0.258383	0.563868	0.739123	1	0.425027	0.22954	0.483596	0.0883616	0.265258	0.2076	0.247652	0.229712	0.366847		0.16562	0.299988
Gfap	0.0832206	0.041964	0.0208557	0	0.0383507	0.372365	0.119938	0.249158	0.0296383	0.144648	0.518904	0.223939	1	0.52177	0.172362	0.347854	0.328507	0.409316	0.168141
Ngf	0.0288426	0.0162764	0	0.0236456	0.0165297	0.0357565	0.0452524	0.00758089	0.0942829	0.104826	0.336082	0.321889	0.330865	1	0.156363	0.272671	0.244254	0.239776	0.5876	0.28796
Gdnf	0.0184375	0.0274127	0		0.042536	0.0985628	0.0905591	0.0876866	0.0866133	0.118086	0.804907		0.68138	0.582025	0.307513	0.470823	0.407664	0.989325	1	0.434739
Ptn	0.500276	0.457886	0.409102	0	0.226806	0.227699	0.224783	0.188868	0.206437	0.286899	0.410297	0.707241	0.814082	1	0.96806	0.522646	0.638446	0.689976	0.613684	0.334994
Lif	0	0.0307799	0.0363483	0.262112	0.0362897	0.165706	0.268792	0.222815	0.124892	0.157697	0.97893	0.513391	0.417623	0.421902	0.213149	0.506222	0.667747	1	0.892641	0.816584
Tgfb1	0.322473	0.0800888	0.202389		0	0.12295	0.162211	0.0960605	0.00587137	0.0526723	0.519395	0.190637	0.877695	1	0.682909	0.398512	0.570295	0.691976	0.835842	0.307863
Bdnf	0.63285	0.886841	0.929767	0.0849563	0.761984	0.488999	0.601151	0.625466	1	0.691422	0.186131	0.140443	0	0.0428687	0.0558826	0.185972	0.155364	0.138259	0.118759	0.490723
Cd274	0.210432	0	0.122197	0.0347741	0.13057	0.0561544	0.0455029				0.418102	0.521774	1	0.334904	0.304299	0.407873	0.376566
Nfkb1	1	0.449364	0.603055								0	0.309874	0.223342
Il1b	0.251593	1	0.433758								0	0.22685	0.161639
Il6	0.235124	1	0.697333								0	0.165295	0.111871
Ifng	1	0.252861	0.402487								0	0.0892204	0.293754
Tnf	1	0.541987	0.236679								0	0.115855	0.0744879
Vegfb	1	0.327468	0.0543127								0.451961	0.98042	0
Vegfa	0.117773	0.0786138	0.061578								0	1	0.0519169
Cd44	0.691298	0.944834	1								0	0.507191	0.509835
Ccl3	0.774832	1	0.296156								0	0.337647	0.247834

## Sheet: Figure 1g
Figure 1g
Control	RRMS (Relapse)	CIS	SPMS	PPMS
23.0833	50.6667	50	51.3333	34.4167
31.75	50.4667	45.6667	56.5833	33.5833
24.8333	48.7333	55.6	34.4167	76
36.4167	53.6667	46.3333	32.25	41.6667
39	53.4	44.8667	37.1667	28.6667
17.1667	71.2667	55.1333	50.3333	30.5
17.3333	56.0667	47.7333	29	29
11.25	41.8	52.8	18	47.3333
30.25	43.5333	52.0667	44.75	18.9167
34.0833	50.8667	54.2667	36.75	23.5833
28.5833	70.3333	51.4	23.8333	48.75
19.0833	59.3333	49.6667	23.9167	34.6667
21.8333	41.6	62.5333		21.5833
29	49.5333	47.6667		32.1667
16.1667	45.1333	56.8
39.5	47.5333	47.6667
29.3333	51.2667	42.2
16.9167	56.6	41.1333
31.3333	52	52.5333
24.8333	53.4667	61.2667
19.1667	43.8	42.1333
21.25	62.6667
28.1667	43.2667
51.8333	50.2
34.1667	50.1333
33.75	48.4667
46.8333	37.6667
32.9167	46.4667
15.5	41.4667
27	45.6
32.0833	43.7333
36.6667	46.4
23.3333	56.2
13.4167	46.9333
40.1667	51.4667
29.6667	43.5333
18.75	38.8667
26	42.4
43	50.7333
22.0833	57.8
18.0833	47
22.0833	51.2667
33.4167	79.1333
40.8333	43
	61.6
	59.1333
	48.8667
	55.7333
	63
	46.4
	51.4667
	45.2
	38.4
