# Supplementary material for: PD-L1 positive astrocytes attenuate inflammatory functions of PD-1 positive microglia in models of autoimmune neuroinflammation
Source: Nat Commun. 2023 Sep 9;14:5555. doi: 10.1038/s41467-023-40982-8 (PMC10492803; doi:10.1038/s41467-023-40982-8)
Supplement: Supplementary file 4 — Source Data [file 41467_2023_40982_MOESM4_ESM.zip › Source Data/10-raw-Supplemental Figure 2.xlsx]

## Sheet: Supplemental Figure 2a
Supplemental Figure 2a
Control	TNFα+IL1β
0.983	2.467
1.002	2.544
1.015	2.463
1.14544	2.09833
0.984619	3.42747
0.869937	3.2056

## Sheet: Supplemental Figure 2c
Supplemental Figure 2c
	Cd274 expression
unstimulated	1.14	0.91	1.84
0.01 IU IFNb	1.71	1.41	1.52
0.1 IU IFNb	1.3	1.72	1.79
1 IU IFNb	2.61	2.33	1.72
5 IU IFNb	3.16	4.19	4.47
10 IU IFNb	4.9	4.3	5.67
100 IU IFNb	22.8	28.1	27.6
500 IU IFNb	52.6	25	49.2

## Sheet: Supplemental Figure 2e
Supplemental Figure 2e
Control	TNFα+IL1β	IFNβ	TNFα+IL1β+IFNβ
0.979332	1.31465	6.32055	11.9268
1.0211	1.46273	7.64876	12.5633

## Sheet: Supplemental Figure 2f
Supplemental Figure 2f
see also Table 1
Matrix ID	Name	Score	Relative score	Sequence ID	Start	End	Strand	Predicted sequence
MA0006.1	MA0006.1.Ahr::Arnt	8.06995	0.934962		21	26	-	AGCGTG
MA0006.1	MA0006.1.Ahr::Arnt	8.06995	0.934962		136	141	-	AGCGTG
MA0137.1	MA0137.1.STAT1	16.0454	0.923873		428	441	-	AAAAAACGAAACTA
MA0006.1	MA0006.1.Ahr::Arnt	7.68027	0.918429		404	409	+	GGCGTG
MA0137.1	MA0137.1.STAT1	13.4215	0.869239		271	284	-	TAAAAACGAAACTA
MA0006.1	MA0006.1.Ahr::Arnt	6.15805	0.853843		130	135	-	TGCTTG

## Sheet: Supplemental Figure 2g
Supplemental Figure 2g
	vehicle					IFNβ
0	0	0	0	0	0	0	0	0	0
1	0	0	0	0	0	0	0	0	0
2	0	0	0	0	0	0	0	0	0
3	0	0	0	0	0	0	0	0	0
4	0	0	0	0	0	0	0	0	0
5	0	0	0	0	0	0	0	0	0
6	0	0	0	0	0	0	0	0	0
7	0	0	0	0	0	0	0	0	0
8	0	0	0	0	0	0	0	0	0
9	0	0	0	0	0	0	0	0	0
10	0	1	0	0	0	0	0	0	0
11	0	2	0	0	0	1	0	0	0
12	0	2.5	1	0	0	2	1	0	0
13	2.25	3	2.25	0	0	3	1.75	1	0.5
14	3	3	2.5	1.5	0	3	3	0.75	1.5
15	3	2.75	2.75	2.75	0	2.75	2.5	1	2.25
16	3	2.5	2.75	3	2.25	2.75	2.25	0.5	2.5
17	3	2.25	2.75	2.75	2.75	2.5	2	0.5	2.25
18	3	2.25	2.75	2.75	2.75	2.5	1.75	0.25	2.25
19	2.75	2	2.75	2.75	2.75	2.25	1.5	0.25	2
20	2.75	2	2.75	2.75	2.75	2	1	0.25	1.75
21	2.5	1.5	2.5	2.75	2.5	2	1	0.25	1
22	2.5	1	2.25	2.75	2.5	1.5	0.75	0.25	1
23	2.5	1.5	2.25	2.5	2.5	1.5	0.75	0	0.75
24	2.5	1.25	2.25	2.5	2.5	1.5	0.75	0	0.75
Best-fit values	vehicle	IFNβ
Slope	0.1425	0.07313
Y-intercept	-0.536	-0.14
X-intercept	3.761	1.915
1/slope	7.018	13.68
Std. Error
Slope	0.009376	0.01113
Y-intercept	0.1313	0.1558
95% Confidence Intervals
Slope	0,1239 to 0,1611	0,05104 to 0,09521
Y-intercept	-0,7958 to -0,2762	-0,4492 to 0,1692
X-intercept	2,174 to 5,064	-3,154 to 4,959
Goodness of Fit
R squared	0.6525	0.3058
Sy.x	0.7559	0.8025

## Sheet: Supplemental Figure 2j
Supplemental Figure 2j
	control		TNFα+IL1β		I3S		TNFα+IL1β+I3S
Cd274	0.979332	1.0211	1.31465	1.46273	1.83114	1.79735	1.49504	1.90187

## Sheet: Supplemental Figure 2k
Supplemental Figure 2k
WT naive		WT EAE		GFAP-AHR-/- EAE
1.46034	2.21009	232.658	232.805	192.648	167.752

## Sheet: Suppplemental Figure 2l
Supplemental Figure 2l
	aAHR control (-isotype control)				aAHR I3S(-isotype control)
Ahr 1	0.608092	0.571504	1.95005	0.870355	1.30991	6.34503	1.91821	11.5765
Ahr 2	0.767576	1.37925	0.93771	0.915464	1.06643	0.797134	1.26549	3.41173
Ahr 4	0.50859	0.706906	1.66395	1.12055	0.627304	1.56854	1.02118	7.68723

## Sheet: Supplemental Figure 2m
Supplemental Figure 2m
Mx1						Cyp1b1
Brain			Spinal Cord			Brain			Spinal Cord
Control	IFNβ		Control	IFNβ		Control	IFNβ		Control	IFNβ
0.809	1.465		0.68	5.88		0.53	3.93		2.492	6.617
1.673	1.691		0.93	3.24			1.5		1.162	3.519
0.449	1.399		1.51	1.78		2.14	2.46		0.348	0.966
0.466	2.055		1.21	1.85		0.9	0.62		0.708	5.962
1.648	2.179		0.59	2.09		0.98	1.55		0.405	2.705

## Sheet: Supplemental Figure 2n
Supplemental Figure 2n
Cd274
PD-L1-	PD-L1+
1.843	3.121
0.548	3.759
1.3	6.702
0.762	2.609
