# Supplementary material for: PD-L1 positive astrocytes attenuate inflammatory functions of PD-1 positive microglia in models of autoimmune neuroinflammation
Source: Nat Commun. 2023 Sep 9;14:5555. doi: 10.1038/s41467-023-40982-8 (PMC10492803; doi:10.1038/s41467-023-40982-8)
Supplement: Supplementary file 4 — Source Data [file 41467_2023_40982_MOESM4_ESM.zip › Source Data/10-raw-Supplemental Figure 3.xlsx]

## Sheet: Supplemental Figure 3b
Supplemental Figure 3b
CD68 MFI
Macrophages			Monocytes
vehicle	BMS202		vehicle	BMS202
1632	5071		3318	7295
1898	5662		2967	10573
2756	8909		3259	6741
1479	11068		3094	15500
536	5121		2075	12341

## Sheet: Supplemental Figure 3c
Supplemental Figure 3c
CD4+ cells (CNS; count)			CD4+ cells (Spleen; count)
vehicle	BMS202		vehicle	BMS202
3249	21252		2515464	2964756
6776	35986		3110912	2059450
20762	26894		2090296	2156472
11585	61446		2788394	2987040
18316	11945		2226646	3601440

## Sheet: Supplemental Figure 3d
Supplemental Figure 3d
Monocytes (CNS; count)			Monocytes (Spleen; count)
vehicle	BMS202		vehicle	BMS202
1591	3389		910443	863484
3088	7122		1074150	783619
3202	6851		798752	983448
2625	8828		805101	772402
2473	10372		817937	862212

## Sheet: Supplemental Figure 3e
Supplemental Figure 3e
MOG35-55 (µg/ml)	vehicle									BMS202
0	1.17088	0.875811	0.953307	0.959342	0.947489	1.09317	1.27836	0.674817	1.04682	1.11986	0.771661	1.10848	0.924379	0.88781	1.18781	1.3211	0.909336	0.769563
1	3.72568	3.74287	4.11057	2.0743	2.19169	2.76561	2.04288	2.36064	2.53865	1.21787	1.98953	2.27166	4.37743	5.65734	4.55418	1.79493	2.136	2.74959
10	7.024	7.27627	6.74027	4.55888	4.66633	4.23388	3.51698	3.41059	3.1109	3.7657	3.86859	3.92924	7.72483	7.17697	9.22077	4.78575	4.76956	4.22612
100	7.34338	7.69942	7.70428	5.61726	4.82271	5.0571	4.24325	3.96477	3.61606	5.08159	5.08863	5.52401	9.10497	8.21174	6.91828	5.4803	7.12304	7.27469

## Sheet: Supplemental Figure 3f
Supplemental Figure 3f
CD4+IFNγ+ (count)			CD4+IL17+ (count)			CD4+IL10+ (count)
Control	aPDL1		Control	BMS202		Control	aPDL1
84016	133118		43769	110882		10062	22532
137813	58514		82439	63879		13688	9054
60410	84318		30727	45286		5853	11429
58087	183404		35826	126053		5739	21805
116748	25895		75702	32525		20523	5283
154198	47985		90344	47779		30393	8238
176128	271188		91960	167107		37853	26651

## Sheet: Supplemental Figure 3g
Supplemental Figure 3g
Cd274 (Astrocytes)			Cd274 (Microglia)
Gfap-Scramble	Gfap-Pdl1		Gfap-Scramble	Gfap-Pdl1
0.86	0.3		0.76	0.43
0.85	0.26		1.41	2.68
1.37	0		0.93	0.91
0.897	0.14		1.363	1.99
0.56	0.484		1.193	1.73
2.004	0.506		1.192	3.275
0.797	0.409		0.547	0.28
1.246	0.33		0.943	0.552
	0.61			0.707
				0.844
				1.482

## Sheet: Supplemental Figure 3h
Supplemental Figure 3h
Astrocytes
Nos2			Tnf			Il1b			Ngf
Gfap-Scrmbl	Gfap-Cd274		Gfap-Scrmbl	Gfap-Cd274		Gfap-Scrmbl	Gfap-Cd274		Gfap-Scrmbl	Gfap-Cd274
0.621	14.715		0.88	1.892		1.063	2.007		1.8	0.45
0.942	5.586		1.009	3.444		0.68	2.727		0.62	0.35
0.921	30.488		1.126	2.591		1.384	4.271		0.89	0.15

## Sheet: Supplemental Figure 3i
Supplemental Figure 3i
Microglia
Nos2			Il1b			Ccl2
Gfap-Scrmbl	Gfap-Cd274		Gfap-Scrmbl	Gfap-Cd274		Gfap-Scrmbl	Gfap-Cd274
1.00522	2.44		0.77	1.4		0.47	1.27
1.02	2.1		1.97	1.53		0.99	1.43
0.99	0.56		0.66	1.37		1.01	1.16
	8.7			1.81
