# Supplementary material for: PD-L1 positive astrocytes attenuate inflammatory functions of PD-1 positive microglia in models of autoimmune neuroinflammation
Source: Nat Commun. 2023 Sep 9;14:5555. doi: 10.1038/s41467-023-40982-8 (PMC10492803; doi:10.1038/s41467-023-40982-8)
Supplement: Supplementary file 4 — Source Data [file 41467_2023_40982_MOESM4_ESM.zip › Source Data/10-raw-Figure 4.xlsx]

## Sheet: Figure 4a
Figure 4a
Days post immunization	BMS202						vehicle
0	0	0	0	0	0		0	0	0	0	0
2	0	0	0	0	0		0	0	0	0	0
3	0	0	0	0	0		0	0	0	0	0
4	0	0	0	0	0		0	0	0	0	0
5	0	0	0	0	0		0	0	0	0	0
6	0	0	0	0	0		0	0	0	0	0
7	0	0	0	0	0		0	0	0	0	0
8	0	0	0	0	0		0	0	0	0	0
9	0	0	0	0	0		0	0	0	0	0
10	1	0	0	0	0		0	0	0	0	0
11	1.75	0	0	0	0		0	0	1	0	0
12	2.25	1.25	0	0.5	1.25		0	0	1.5	0	0
13	2.5	2.25	0	0.5	2		1	0	2	0.5	0
14	2.75	2.25	0	0.5	2.25		1	1.5	2.25	0.5	1.5
15	2.25	2.25	0.5	0.5	2.25		1	2.5	2.25	1	2
16	2.25	2.25	1	1	2.25		2	3	2	1.5	2.5
17	2.5	2.75	2	2	2.25		1.75	2.5	1.5	1.75	2.5
18	2.25	2.25	3	2.25	1.75		1.25	2.25	1.5	1.5	2.5
19	2.25	2	2.75	2.25	1.5		1	2	1.5	1.5	2.25
20	2	1.75	2.5	2	1.5		1	1.75	1.5	1.5	2
21	2	1.5	2.25	2	1		1	1.5	1.5	1.5	1.75
22	2	1.5	2.25	1.75	1		1	1.5	1.5	1.5	1.5
23	2.5	1.5	2.25	1.75	1.75		0.75	1	1	1.5	1.75
24	2.75	1.75	2	1.5	1.5		0.75	0.75	1.25	1.25	1.25
25	2.75	2	2	1.25	1.5		0.75	0.75	1.5	1	1.5
26	2.5	1.5	1.75	1.25	1.25		0.75	0.75	1.5	0.75	1.5
27	2.5	1.25	1.5	0.75	1		0.5	0.75	1	0.75	1.25
28	2.25	1.25	1.25	1.25	1.25		0.5	1.25	1	1	1.25
	BMS202	vehicle
Best-fit values
Slope	0.08935	0.06302
Y-intercept	-0.2102	-0.1045
X-intercept	2.352	1.657
1/slope	11.19	15.87
Std. Error
Slope	0.007182	0.006619
Y-intercept	0.1192	0.1099
95% Confidence Intervals
Slope	0,07514 to 0,1035	0,04994 to 0,07611
Y-intercept	-0,4459 to 0,02552	-0,3217 to 0,1128
X-intercept	-0,3317 to 4,409	-2,193 to 4,353
Goodness of Fit
R squared	0.5286	0.3965
Sy.x	0.6917	0.6375

## Sheet: Figure 4b
Figure 3b
CD4+ count
vehicle	BMS202
931	1301
1549	1434
1552	1615
1274	1724
849	1478

## Sheet: Figure 4c
Figure 4c
cytokines % of parent (CD4+)	vehicle						BMS202
IL-17	6.32	5.16	7.17	8.77	8.31		17.1	14.3	16.3	10.6	12
IFNy+	43.9	19.9	18.3	22.1	23.2		32.2	39.5	38.2	25.6	36.3
GMCSF	10.4	9.49	9.06	8.8	10.7		13.7	13.7	13.9	12.3	13.3
FoxP3	24.1	25.1	22.4	28.1	28		23.8	23.7	19.7	22.8	18.7

## Sheet: Figure 4d
Figure 4d
MHCII+Ly6C- count			MHCII+Ly6C+ count			MHCII-Ly6C+Ly6G+ count			MHCII-Ly6C+Ly6G- count
vehicle	BMS202		vehicle	BMS202		vehicle	BMS202		vehicle	BMS202
5910	15187		1949	17663		1197	16077		838	8981
14594	21516		4991	17182		2123	4225		1413	6949
20574	25441		13491	7832		4020	3179		2637	2187
19696	14116		8637	7715		4001	4038		3332	3190
13532	18277		10545	5884		2888	2171		1731	3314

## Sheet: Figure 4e
Figure 4e
cytokines % of parent	Ly6C+
	vehicle						BMS202
iNOS	8.66	8.78	11.5	11.5	4.84		15.1	12.4	19.6	22.1	17.6
TNFa	32.8	31.9	31.8	29.5	35.6		44.8	34.7	40.3	41.8	35.3
GMCSF	2.19	2.88	3.36	3.24	2.52		8.22	2.83	3.79	4.41	3.47
	Ly6C-
	vehicle						BMS202
iNOS	11.1	8.95	6.78	7.76	10.4		13.9	14.9	14.1	14.9	13.4
TNFa	30.2	35	29.6	35.5	33.9		52.2	39.5	39.5	37.9	38.8
GMCSF	1.4	3.42	4.55	3.09	1.93		6.76	5.07	5.83	3.58	3.01

## Sheet: Figure 4f
Figure 3f
cytokines % of parent	Microglia
	vehicle						BMS202
iNOS	30.6	34.9	33.8	31.9	29.8		43.9	44	41	40.1	41.5
TNFa	70.7	53	59.4	49.9	66.2		84.3	82.3	75.3	74.5	75.6
IFNy+	6.08	4.06	3.54	4.82	7.93		20	19.3	16.4	13.1	9.25
	Astrocytes
	vehicle						BMS202
iNOS	9.64	7.03	5.66	5.84	6.56		12.2	7.8	6.94	10.3	11.5
TNFa	29.4	14.6	14.9	22.8	26.9		41.9	44	28.6	28.8	33.7
IFNy+	19.6	9.07	6.42	15.7	16.4		23.2	30.2	18.8	19	19.5

## Sheet: Figure 4g
Figure 4g
Days post immunization	BMS202																	vehicle
0	0	0	0	0	0	0	0	0	0	0	0	0	0	0	0	0		0	0	0	0	0	0	0	0	0	0	0	0	0	0	0	0
1	0	0	0	0	0	0	0	0	0	0	0	0	0	0	0	0		0	0	0	0	0	0	0	0	0	0	0	0	0	0	0	0
2	0	0	0	0	0	0	0	0	0	0	0	0	0	0	0	0		0	0	0	0	0	0	0	0	0	0	0	0	0	0	0	0
3	0	0	0	0	0	0	0	0	0	0	0	0	0	0	0	0		0	0	0	0	0	0	0	0	0	0	0	0	0	0	0	0
4	0	0	0	0	0	0	0	0	0	0	0	0	0	0	0	0		0	0	0	0	0	0	0	0	0	0	0	0	0	0	0	0
5	0	0	0	0	0	0	0	0	0	0	0	0	0	0	0	0		0	0	0	0	0	0	0	0	0	0	0	0	0	0	0	0
6	0	0	0	0	0	0	0	0	0	0	0	0	0	0	0	0		0	0	0	0	0	0	0	0	0	0	0	0	0	0	0	0
7	0	0	0	0	0	0	0	0	0	0	0	0	0	0	0	0		0	0	0	0	0	0	0	0	0	0	0	0	0	0	0	0
8	0	0	0	0	0	0	0	0	0	0	0	0	0	0	0	0		0	0	0	0	0	0	0	0	0	0	0	0	0	0	0	0
9	0	0	0	0	0	0	0	0	0	0	0	0	0	0	0	0		0	0	0	0	0	0	0	0	0	0	0	0	0	0	0	0
10	0	0	0	0	0	0	0	0	0	0	0	0	0	0	0	0		0	0	0	0	0	0	0	0	0	0	0	0	0	0	0	0
11	0	0	0	0	0	0	0	0	0	0	0	0	0	0	0	0		0	0	0	0	0	0	0	0	0	0	0	0	0	0	0	0
12	0	0	1	1	1	0.5	0	0	0	0	0	0	0	0	0	0		0	1	0	1	0	1	0	0	0	0	0	0	0	0	0	0
13	0.5	0.5	1.25	1	1	0.5	1	1	1.5	0.5	0	1	1	0.5	1	0		0	1.25	0	1	0	1.25	1	0	1	0	0.5	2	1	1.5	1.5	1
14	1.5	1.5	1.5	1	1.5	1	1	1	1.5	1	1	1	1.5	1.5	1.5	1		0	1.5	0	1	0.5	1.5	1.5	1	0	0	1	1.5	1	2	2	1.5
15	1	1	1	0	0.5	0.5	0	0.5	1	0.5	0	0	1	1	1	0		0	1	0	0.5	0	1.25	1	0	0	0	1.5	1.5	0	1	1	1
16	0.5	0.5	0	0	0	0	0	0	0	0	0	0	0	0	0	0		0	0	0	0	0	0.5	0.5	0	0	0	1	1	0	0.5	0	0.5
17	0.5	0.5	0	0	0	0	0	0	0	0	0	0	0	0	0	0		0	0	0	0	0	0	0.5	0	0	0	1	1	0	0.5	0	0.5
18	0	0	0	0	0	0	0	0	0	0	0	0	0	0	0	0		0	0	0	0	0	0	0	0	0	0	1	1	0	0.5	0	0.5
19	0	0	0	0	0	0	0	0	0	0	0	0	0	0	0	0		0	0	0	0	0	0	0	0	0	0	1	0.5	0	0	0	0
20	0	0	0	0	0	0	0	0	0	0	0	0	0	0	0	0		0	0	0	0	0	1.5	0	0	0	0	0	0	0	0	0	0
21	0	0	0	0	0	0	0	0	0	0	0	0	0	0	0	0		0	0	0	0	0	1.5	0	0	0	0	0	0	0	0	0	0
22	0	0	0	0	0	0	0	0	0	0	0	0	0	0	0	0		0	0	0	0	0	1.5	0	0	0	0	0	0	0	0	0	0
23	0	0	0	0	0	0	0	0	0	0	0	0	0	0	0	0		0	0	0	0	0	1	0	0	0	0	0	0	0	0	0	0
24	0	0	0	0	0	0	0	1	0	0	0	0	0	1	0	1		0	0	0	0	0	1.5	2	0	0	0	0	1	0	1	1	0
25	0	0	0	1	0	0	0	1	0	0	0	0	1	1	0	1		0	0	0	0	0	1.5	2	0	0	1	0	1	0	1	1	1
26	0	1	0	1.5	0	0	1	1	0	1	1	0	1.5	1	0	1		0	0	0	1	1	1.5	2	0	0	1	0	1	0	1	1.5	1
27	0	1.5	0	1.5	1	0	1	1	0	1	1	0	1.5	1	0	1		0	0	0.5	1.5	1	1.5	2	0	0	1	1	1	0	1	1.5	1
28	0	1.5	1	1.5	1.5	0	1.5	1	0	1	1	0	1.5	1	0	1		0	1.5	1.5	1.5	1	1.5	2	0	0	1	1	1	0	1	1.5	1
29	0	1.5	1	1.5	2.25	0	1.5	1	0	1	1	0	1.5	1	0	1		0	2.5	1.5	1.5	1	1.5	2	0	0	1	1	1	1	1.5	1.5	1.5
30	0	1.5	1	1.5	2.5	0	2	1	0	1	1	0	1.5	1	0	1		0	3	1	1.5	1.5	1.5	2	0	0	1	1	1	1	2	1.5	1.5
31	0	1.5	1	1	2.75	0	2	1	0	1	1	0	1.5	1	0	1		0	2.75	1	1.5	1.5	1.5	2	0	0	1	1	1	1	2	1.5	1.5
32	0	1.5	1.5	1	2.75	0	2	1	0	1	1	0	1.5	1	0	1		0	2.75	1	1.5	1.5	1.5	2	0	0	1	1	1	1	2	1.5	1.5
33	0	1.5	1.5	1	2.75	0	2	1	0	1	1.5	1	1.5	1	0	1		0	2.75	1	1.5	1.5	2	2	0	0	1	1	1	1	2.5	2	1.5
34	0	1.5	1.5	1	3	0	2	1	0	1.5	1.5	1	2	1	0	1		0	2.75	1	1.5	1.5	2	2	1	1	1	1	1	1	2.5	2.25	1.5
35	1	2	0	1	2.5	1	2	1	0	1.5	1.5	1	2	1	0	1		0	2.25	1	1.5	2	2	2	1	1	1	1	1	1	2.5	2.25	1.5
36	1	2.5	1	1	2.5	0	2	1	0	1.5	1.5	1	2.5	1	0	1		1	2.5	1.5	1.5	2	2	2	1	1	1	1	1.5	1.5	2.5	2.25	1.5
37	1.5	2.5	0.5	1	2.5	0	2	1	0	1.5	1.5	1	2.5	1	0	1		1.5	2.5	1.5	1	2.25	2	2	1	1	1	1	1.5	1.5	2.5	2.25	1.5
38	1	2.5	0	1	2.5	1.5	2	1	0	1.5	1.5	1	3	1.5	1	0		1.5	2.5	1.75	1	2	2	2	1	1	1	1	1.5	1.5	2.5	2.25	1.5
39	1	2.5	0	1	2.5	1	2	0	0	1.5	1.5	1	3	1.5	1	0		1.5	2.5	1.75	1	2	2.25	2	1	1	1	1	1.5	1.5	2.5	2.25	1.5
40	0.5	2.5	0	1	2.5	1	2	0.5	0.5	1.5	1.75	1	3	1.5	0	1		1.5	2.5	1.75	1.5	2	2.25	2	1.5	1	1.5	1	1.5	1.5	2.5	2.25	1.5
41	0	2.5	0	1.5	2.5	1	1.75	1	0.5	1.5	1.5	1.5	2.5	1.25	1	0.5		1.5	2.5	1.75	1.75	2	2.25	2	1.5	1.5	1.5	1.5	1.5	1.5	2.5	2.25	1.5
42	0	2.5	0	2	2.5	1	1.5	1	0.5	1.5	1.5	1.5	2.5	1.25	1	0.5		1.5	2.75	1.75	1.75	2	2.25	2	1.5	1.5	1.5	1.5	1.5	1.75	2.5	2.25	1.5
43	0	2.5	1	2	2.5	1	1.5	1	0.5	1.5	1.5	1.5	2.5	1.25	1	0.5		1.5	2.75	1.75	1.75	2	2.25	2	1.5	1.5	1.5	1.5	1.5	1.75	2.5	2.25	1.5
44	0	2.5	1	2	2.5	1	1.5	1	0.5	1.5	1.5	1.5	2.5	1.25	1	0.5		1.5	3	1.75	2	2	2.25	2	1.5	1.5	1.5	1.5	1.5	1.75	2.5	2.25	1.5
45	0	2.5	1	2	2.5	1	1.5	1	1	1.5	1	1.5	2.5	1.5	1	1		1.5	3	1.75	2	2	2.25	2	1.75	1.75	1.5	1.5	1.5	2	2.5	2.25	1.5
46	0	2.5	0.5	2	2.5	1	1.5	1	1.5	1.5	1	1.5	2.5	1.5	1.5	1		1.5	3	1.75	2	2	2.25	2	1.75	1.75	1.75	1.5	1.5	2.25	2.5	2.25	1.5
47	0	2.5	0.5	2	2.25	1	2	1	1.5	1.25	1	1.5	2.5	1.25	1	1		1.5	3	1.75	2	2	2.25	2	1.75	1.75	1.75	1.5	1.75	2.5	2.5	2.25	1.5
48	0	2.5	0	2	2.5	1	2	1	1.5	1.25	1	1.5	2.5	1.25	1	1		1.5	3	2	2	2	2.25	2	1.75	1.75	1.75	1.5	1.75	2.5	2.5	2.25	1.5
49	0	2.5	0	2	2.5	1	2	1	1	1.25	1	1.5	2.5	1.25	1	1.25		1.75	3	2	2	2	2.25	2	1.75	1.75	1.75	1.5	1.75	2.5	2.25	2.25	1.5
50	0	2.5	0	2	2.5	1												2	3	2	2	2	2.25
51	0	2.5	0	2	2.5	1												2	3	2	2	2	2.25
52	0	2.5	1	2	2.5	1												2	3	2	2	2	2.25
53	0	2.25	0.5	2	2.5	1												2	3	2	2	2	2.25
54	0	2.25	0	2	2.5	1												2	3	2	2	2	2.25
55	0	2.25	0	1.75	2.5	1												2	3	2	2	2	2.25
56	0	2.25	0	1.75	2.5	1												2	3	2	2	2	2.25
57	0	2.25	0	1.75	2.5	1												2	3	2	2.25	2	2.25
58	0	2.25	0	2.25	2.5	1.5												2	3	2.25	2.25	2	2.5
59	0	2.5	1	2.25	2.25	1												2	3	2.25	2.25	2	2.75
60	0	2.5	1	2	2.5	1.5												2	3	2.25	2.25	2	2.75
61	0	2.5	1	2	2.5	1.5												2	3	2.25	2.25	2	2.75
62	0	2.5	1	2	2.5	1.5												2	3	2.25	2.25	2	2.75
63	1	2.5	1	2	2.5	1.5												2	3	2.25	2.25	2	2.75
64	1	2.5	1	2	2.5	1.5												2	2.75	2.25	2.25	2	2.75
65	1	2.5	1	2	2.5	1.5												2	2.75	2.25	2.25	2	2.75
66	1	2.5	1	2	2.5	1.5												2	2.75	2.25	2.25	2	2.75
67	1.5	2.5	1	2	2.5	2												2	2.75	2.25	2.5	2	2.5
68	1.5	2.5	1	2	2.5	2												2	2.75	2.25	2.5	2.25	2.5
69	1.5	2.5	1	2	2.5	2												2	2.75	2.25	2.5	2.25	2.5
70	1.5	2.5	1	2	2.5	2												2	2.75	2.25	2.25	2.25	2.5
71	1.5	2.5	1	2	2.5	2												2	2.75	2.25	2.25	2.25	2.5
72	1.5	2.5	1	2	2.5	2												2	2.75	2.25	2.25	2.25	2.5
73	1.5	2.5	1	2	2.5	2												2	2.75	2.25	2.25	2.25	2.5
74	1.5	2.5	1	2	2.5	2												2	2.75	2.25	2.25	2.25	2.5
75	1	2.5	1	2	2.5	2												2	2.75	2.25	2.25	2.25	2.5
76	1	2.5	1	2	2.5	2												2	2.75	2.25	2.25	2.25	2.5
77	1	2.5	1	2	2.5	2												2	2.75	2.25	2.25	2.25	2.5
78	1	2.5	1	2	2.5	2												2	2.75	2.25	2.25	2.25	2.5
Best-fit values	BMS202	vehicle
Slope	0.02976	0.04109
Y-intercept	-0.132	-0.2013
X-intercept	4.436	4.899
1/slope	33.6	24.34
Std. Error
Slope	0.001016	0.0008417
Y-intercept	0.03808	0.03156
95% Confidence Intervals
Slope	0,02777 to 0,03176	0,03944 to 0,04274
Y-intercept	-0,2067 to -0,05731	-0,2632 to -0,1394
X-intercept	2,039 to 6,590	3,509 to 6,204
Goodness of Fit
R squared	0.468	0.7099
Sy.x	0.6465	0.5348

## Sheet: Figure 4k
Figure 4k
Il1b			Ccl2			Ngf
Microglia vehicle	Microglia BMS202		Microglia vehicle	Microglia BMS202		Microglia vehicle	Microglia BMS202
1.08452	2.394		0.221	2.048		1.10661	0.423
1.00429	2.37		1.743	1.979		1.11189	1.153
1.0119	2.818		1.152	1.642		1.17533	0.288
0.576843	4.487		0.472	3.082		0.905727	0.364
