# Supplementary material for: PD-L1 positive astrocytes attenuate inflammatory functions of PD-1 positive microglia in models of autoimmune neuroinflammation
Source: Nat Commun. 2023 Sep 9;14:5555. doi: 10.1038/s41467-023-40982-8 (PMC10492803; doi:10.1038/s41467-023-40982-8)
Supplement: Supplementary file 4 — Source Data [file 41467_2023_40982_MOESM4_ESM.zip › Source Data/10-raw-Figure 5.xlsx]

## Sheet: Figure 5a
Figure 5a
Days post immunization	Timepoint 1						Timepoint 2						Timepoint 3						Timepoint 4						Timepoint 5
0	0	0	0	0	0	0	0	0	0	0	0	0	0	0	0	0	0	0	0	0	0	0	0	0	0	0	0	0	0
1	0	0	0	0	0	0	0	0	0	0	0	0	0	0	0	0	0	0	0	0	0	0	0	0	0	0	0	0	0
2	0	0	0	0	0	0	0	0	0	0	0	0	0	0	0	0	0	0	0	0	0	0	0	0	0	0	0	0	0
3	0	0	0	0	0	0	0	0	0	0	0	0	0	0	0	0	0	0	0	0	0	0	0	0	0	0	0	0	0
4	0	0	0	0	0	0	0	0	0	0	0	0	0	0	0	0	0	0	0	0	0	0	0	0	0	0	0	0	0
5	0	0	0	0	0	0	0	0	0	0	0	0	0	0	0	0	0	0	0	0	0	0	0	0	0	0	0	0	0
6	0	0	0	0	0	0	0	0	0	0	0	0	0	0	0	0	0	0	0	0	0	0	0	0	0	0	0	0	0
7	0	0	0	0	0	0	0	0	0	0	0	0	0	0	0	0	0	0	0	0	0	0	0	0	0	0	0	0	0
8	0	0	0	0	0	0	0	0	0	0	0	0	0	0	0	0	0	0	0	0	0	0	0	0	0	0	0	0	0
9	0	0	0	0	0	0	0	0	0	0	0	0	0	0	0	0	0	0	0	0	0	0	0	0	0	0	0	0	0
10	0	0	0	0	0	0	0	0	0	0	0	0.5	0	0	0	0	0	0	0	0	0	0	0	0	0	0	0	0	0
11	0	0	0	0	0	0	0.5	1	0	0	1	2.25	0	0	0	0	0	1	0	0	2	0	0	0	0	0.5	0	0.5	0.75
12	1	0.75	0	0.75	0.5	0	1.5	2.5	1.25	0.5	2	2.75	0	0	0	0	0	2	0	0	3	0	0.5	0	1.5	1.5	0	0.5	2.5
13	2	1	1	1	1	1	2	2.75	2.25	2	2.25	2.75	0	0	0	0	0	2	0	0	3	0	2	0	2.25	2	0	2.25	2.5
14							2.75	3	3	2.5	2.75	2.75	0.5	0	1.5	1.75	0.5	2.25	1	0.5	3	0	2.25	1	2.5	3	0	2.5	2.5
15							3	3	3	3	2.75	3	2	1	1.75	2	1	2.5	1	0.5	3	0.5	2.5	2.25	2.5	3	0	2.75	3
16													2.25	1.5	1.75	2.25	1.5	3	2.5	1	3	1	3	2.75	2.5	2.75	0.5	3	3
17													2.75	2.25	2	2.25	1.5	2.25	3	1	3	1.5	3.25	3	2.25	2.25	1	2.5	2.75
18													2.75	2.25	2	2	2	1.75	3	1.75	2.5	1.5	3	3	2.25	2	1.5	2.5	2.5
19													2.5	2.25	2	2	2.25	1.75	3	1.75	2.25	1.75	2.75	3	2	2	1.25	2.25	2.5
20													2.25	2.25	1.75	1.75	1.75	1.5	3	1.25	2.25	1.5	3	2.5	1.75	1.75	1	1.75	2.5
21													2.25	2	1.75	1.5	1.5	1.25	3	1.25	2.25	1.25	3	2.5	1.75	1.75	1	1.5	2.25
22													2	1.5	1.25	1.25	1.5	1.25	2.5	1	2.25	1	3	2.25	1.5	1.75	1	1.5	2.25
23													2	1.5	1	1.25	1.25	1	2.25	0.75	2.25	1	2.5	2	1.25	1.5	1	2.25	2
24																			2.25	0.5	2.25	1	2.5	1.75	1.25	1.5	1	3	2
25																			2	1	2.5	1	2.5	2	1.25	1	1	2.75	2.5
26																			1.75	0.5	2	1	2.5	2.25	1.25	1	1	3	2.5
27																			3	0.5	2	1	2.5	2.5	1.25	0.5	0.5	2.75	2.25
28																			2.75	1	2	1.5	2.75	2.5	1.25	1	1	2.25	2
29																			2.5	2.25	2.25	2	2.75	2.5	1.5	1	1	2.25	2
30																			2.75	2.5	2.25	2	2.75	2.25	1.25	1.5	1	2	2.252
31																									0.5	2.25	0.75	2.25	2.5
32																									1	2.25	1.5	2.25	2.5
33																									1.25	2.5	2.25	2.25	2.25
34																									1	2.5	2	2.25	2.25
35																									0.75	2	2	2.25	2.25
36																									0.5	2	1.75	2.25	1.75
37																									0.5	1.75	1.25	2	1.75
38																									0.5	2	1	2.5	1.5
39																									0.5	1.75	1	2.5	1.75
40																									0.5	1.75	1	2.5	1.75
41																									0.5	1.5	0.75	2.5	1.75
42																									0.75	1.5	0.75	2.5	2.25
43																									0.75	1.75	0.75	2.5	2.25
44																									0.5	1.75	0.75	2.25	2.25
45																									0.5	1.75	1	2.25	2
46																									0.5	2	1	2.25	2
47																									0.5	1.75	1	2.25	2
48																									0.5	1.5	1.5	2.25	2
49																									0.5	1.5	1.25	2.25	2
50																									0.5	1.5	1.25	2.25	2
51																									0.5	1.5	1	2	2
52																									0.5	1.5	1	2	1.75
53																									1.5	1.5	1	2.25	1.75
54																									1.5	1.5	1	2.25	1.75
55																									1.75	1.5	1	2.25	1.75
56																									1.5	1.5	1	2.25	1.75

## Sheet: Figure 5b
Figure 5b
	Brain % of total PD-1+
	Timepoint 0			Timepoint 1			Timepoint 2			Timepoint 3			Timepoint 4			Timepoint 5
Endothelial	0.46	0.26	0.37	0.03	0.13	0.04	0.03	0.01	0.03	0.03	0.06	0.01	0.04	0.07	0.05	0.17	0.39	0.29
Pericytes	0.03	0.07	0.08	0.08	0.06	0.05	0.13	0.16	0.09	0.81	0.38	0.52	0.09	0.09	0.06	0.1	0.11	0.04
O4+ OLC	0.05	0.07	0.08	0.29	0.16	0.17	0.17	0.27	0.1	0.09	0.1	0.17	0.36	0.16	0.36	0.08	0.11	0.06
PDGFRα+ OPCs	0	0.03	0.03	0.01	0.08	0.07	0.06	0.03	0.08	0.05	0.03	0.08	0.01	0.03	0	0	0.04	0.02
Microglia	0.31	0.21	0.28	6.18	6.19	5.39	5.78	6.27	5.45	7.20222	8.13333	10.5341	5.67	4.91	5.13	2.03	0.98	1.62
Astrocytes	0.14	0.14	0.15	0.18	0.19	0.13	0.07	0.15	0.09	0.06	0.14	0.03	0.2	0.29	0.17	0.12	0.18	0.12
CD4+T cells	0.01	0	0	1.12	0.61	1.16	4.38	2.12	3.61	1.69	3.3	1.08	0.75	0.7	0.78	0.32	0.09	0.44
CD8+T cells	0	0	0	0.01	0.01	0.07	0.13	0.07	0.05	0.04	0.15	0.05	0	0	0	0	0	0
B cells	0	0.02	0	0.03	0.01	0.03	0.07	0.08	0.03	0.32	0.24	0.24	0.58	0.16	0.2	0.05	0.13	0.09
DCs	0	0	0	0.08	0.07	0.1	0.04	0.01	0.03	0.28	0.61	0.38	0.02	0.01	0.01	0	0	0
Macrophages	0.02	0	0.02	0.23	0.27	0.2	0.11	0.13	0.12	0.64	0.61	0.59	0.21	0.31	0.23	0.02	0.04	0.2
Monocytes	0.01	0	0	0.38	0.28	0.47	0.01	0.05	0	0.13	0.34	0.05	0.26	0	0.71	0.06	0	0.03
Neutrophils	0.01	0	0	0.12	0	0.28	0.01	0.01	0	0.5	0.84	0.96	0.04	0.01	0.08	0.01	0.02	0.01
Ly6G-Monocytes	0.02	0	0	0.11	0.07	0.36	0	0.01	0.01	0.04	0.12	0.04	0.37	0.04	0.1	0.06	0.01	0.02
	Spinal Cord % of total PD-1+
	Timepoint 0			Timepoint 1			Timepoint 2			Timepoint 3			Timepoint 4			Timepoint 5
Endothelial	0.106	0.0853	0	0.00982	0.124	0.0209	0	0	0.01	0.01	0.0115	0.01	0	0	0	0	0	0
Pericytes	0.317	0.171	0.16	0.198	0.601	0.365	0.07	0.08	0.04	0.88	1.4	0.66	0.06	0.12	0.05	0.237	0.108	0.154
O4+OLC	0.423	0.256	0.24	0.56	1.22	1.2	0.33	0.21	0.12	0.06	0.115	0.1	0.54	0.58	0.47	0.138	0.645	0.231
PDGFRα+OPCs	0	0	0	0.0118	0.0286	0.0279	0	0	0	0	0	0	0.01	0.02	0.01	0	0	0
Microglia	1.16	1.37	2.08	2.91	5.22	3.78	6.47	6.23	5.29	7.36556	5.6	7.68852	8.08	7.75	6.91	8.1	4.09	11.7
Astrocytes	0	0.341	0.04	0.0746	0.102	0.225	0.01	0.07	0.03	0.01	0.0577	0.01	0.05	0.04	0.02	0.0593	0.0538	0.011
CD4+T cells	0	0	0.04	4.97	5.85	3.49	8.28	12.2	10.5	6.17667	4.56667	8.72556	3.46	2.7	4.91	1.25	0.484	1.59
CD8+T cells	0.106	0	0	0.0432	0.121	0.0715	0.1	0.28	0.13	0	0.0231	0.01	0.03	0.03	0.06	0	0	0
B cells	0	0	0	0.0982	0.127	0.0803	0.03	0.1	0.16	0.02	0.0807	0.08	2.42	0.99	1.44	0.198	0.108	0.308
DCs	0	0.0853	0	0.0452	0.0891	0.0419	0.01	0.06	0.04	0.03	0.0346	0.02	0.11	0.11	0.05	0.0198	0.0538	0.033
Macrophages	0	0	0	0.328	0.932	0.365	0.2	0.18	0.16	0.02	0.0115	0.03	0.82	0.24	0.89	0.138	0	0.11
Monocytes	0	0	0	1.67	1.9	1.34	0.03	0.06	0.04	0.01	0	0	0.13	0.07	0.41	0	0	0.011
Neutrophils	0	0	0	0.206	0.124	0.419	0	0	0.01	0.02	0	0	0.04	0.04	0.11	0	0.108	0
Ly6G-Monocytes	0	0	0	2.04	0.805	1.3	0.02	0.13	0.09	0	0.0115	0	0.18	0.24	1.47	0.0395	0.0538	0.0771

## Sheet: Figure 5d
Figure 5d
% of parent (CD4+)	Peak							Recovery
Th0	64	60.8	62.5	56.9	70.8	47.2	66.4	40.8	47.5	50.2	42.4	52.5	50	36.5
TH1	88.4	88	86	79.1	91.2	77.9	90.6	82.3	80.1	80.4	74.4	82.1	78.7	82
Th17	80.3	80.2	83.9	64.8	85.4	67.1	80.9	52.5	56.6	58.5	60	58.5	63.1	58.5
TReg	67	71.8	70	75.5	75.5	64.5	77.5	67.1	87.4	83.3	77	78.4	86.2	77.4

## Sheet: Figure 5e
Figure 5e
Days post immunization	Cd11b-Scmbl								Cd11b-Pdcd1
0	0	0	0	0	0				0	0	0	0	0
1	0	0	0	0	0				0	0	0	0	0
2	0	0	0	0	0				0	0	0	0	0
3	0	0	0	0	0				0	0	0	0	0
4	0	0	0	0	0				0	0	0	0	0
5	0	0	0	0	0				0	0	0	0	0
6	0	0	0	0	0				0	0	0	0	0
7	0	0	0	0	0				0	0	0	0	0
8	0	0	0	0	0				0	0	0	0	0
9	0	0	0	0	0				0	0	0	0	0
10	0	0	0	0	0				0	0	0	0	0
11	0	0	0	0	2				0	0	0	0	0
12	0	0	0	0	2.75				0	0	1	1	0
13	0	0	1.25	0	2.75				0	0	2	1	0
14	0	0	2	1	2.75				0.5	1	3	1.75	1.25
15	0	0	2.25	1.25	2.75				0.5	1.5	3	2	2
16	0	0	2.25	2.5	2.25				0.5	3	3	2.5	2.25
17	1.5	1	2.25	3	2.5				1	3	3	3	2.5
18	1.5	1	2	2.75	2.5				1.75	3	3	3	2.5
19	2	1.75	1.75	2.25	2.5				2.25	3	3	3	2.5
20	2	2	1.75	2	2.5				2.25	2.75	2.75	3	2.25
21	2	2	1.5	2	2.75				2.25	2.5	2.5	3	2
22	2	1.75	1.5	1.5	2.5				2	2.25	2.5	3	2
23	1.75	1.25	0.75	1.5	2.5				2	2.25	2.5	3	2
24	1.75	1	1	1.25	2.25				1.75	2	2.25	3	1.75
25	1.25	0.75	1	1.5	2.25				1.5	2.25	2.25	3	1.75
26	1.25	0.75	0.75	1.25	2				1.5	2	2.25	3	2
Best-fit values	Cd11b-Scrmbl	Cd11b-Pdcd1
Slope	0.08999	0.1288
Y-intercept	-0.3143	-0.5398
X-intercept	3.493	4.19
1/slope	11.11	7.761
Std. Error
Slope	0.008001	0.00768
Y-intercept	0.1213	0.1164
95% Confidence Intervals
Slope	0,07416 to 0,1058	0,1137 to 0,1440
Y-intercept	-0,5541 to -0,07444	-0,7700 to -0,3096
X-intercept	0,9724 to 5,406	2,664 to 5,467
Goodness of Fit
R squared	0.4874	0.6791
Sy.x	0.7241	0.6951

## Sheet: Figure 5f
Figure 5f
CD4+ count
Cd11b-Scmbl	Cd11b-Pdcd1
2584	3231
1712	5515
2531	4497
3338	4290
	3693

## Sheet: Figure 5g
Figure 5g
cytokines % of parent	Cd11b-Scmbl								Cd11b-Pdcd1
IL-17	1.64	0.787	1.34	3.79	3.21				3.52	2.08	3.54	1.57	2.54
IFNy+	15.5	15.2	13.1	16.9	17.6				18.7	25.1	15.7	21.2	22.3
GMCSF	5.15	3.99	4.9	7.97	5.32				4.41	5	6.21	3.51	4.32
FoxP3	15.3	14.8	17.6	19	20.9				15.5	14.6	15.4	9.9	15.1

## Sheet: Figure 5h
Figure 5h
cytokines % of parent	Microglia
	Cd11b-Scmbl								Cd11b-Pdcd1
iNOS	12.8	13.1	8.79	12.7	11.8				15	19.6	18.2	14.7	17.2
TNFa	38.1	34.8	56	56.6	51.8				68	64.5	80.6	59.3	64.9
	Astrocytes
	Cd11b-Scmbl								Cd11b-Pdcd1
iNOS	2.11	2.68	5.89	7	6.69				5.32	7.73	5.71	6.37	5.72
TNFa	8.85	5.1	19.5	21.8	24.6				31.6	35.4	48.8	31.5	25

## Sheet: Figure 5i
Figure 5i
Pdcd1 expression (Microglia)
control	TNFα+IL1β	IFNβ	IFNγ	I3S
0.532241	2.03403	19.9533	22.1348	2.02129
1.87885	3.25133	14.7856	23.3337	0.755512
1.17928	1.53379	8.99163	16.3396	2.64656
0.75509	1.21314	11.5515
1.12301		12.0455
		14.1989

## Sheet: Figure 5k
Figure 5k
% of parent (Microglia)	mMG IFNy+mAS IFNy				mMG IFNy+aPD1+mAS IFNy				mMG IFNy+mAS IFNy+BMS202
CXCL-12	11.3	10.3	14.5	9.25	8.88	8.47	8.17	12.5	17.5	17.5	16.7	16.4
CCL-2	7.46	5.38	11	7.27	6.08	10	11.8	13.5	18	25.2	26.1	31.8
iNOS	5.42	3.28	4.6	4.61	9.38	7.84	8.66	13.3	7.07	10.4	8.98	10.5
TNF-α	24.4	20.4	20	19.7	19.3	19	20.1	18.2	15.7	14.8	16	15.1
IL-10	13.4	8.98	10.7	9.13	3.78	6.57	7.34	9.39	11.4	11.9	13	10.7
GM-CSF	4.01	4.52	6.38	4.22	10.5	11.3	12.4	14.3	19	21.4	22.5	26.5
Ki67	25.2	24.1	25.7	23.1	20.4	22.3	19.6	22.4	22.9	27.7	27.4	25.9

## Sheet: Figure 5m
Figure 5m
gene expression	IFNy + ACM IFNy				IFNy + ACM IFNy+aPDL1				IFNy + ACM IFNy + BMS202
Nos2	1.58853	2.02426	1.9346	1.39497	5.5993	7.41815	5.41056	7.65789	3.51563	4.93652	5.72221	4.28154
Il6	0.253019	0.20332	0.287331	0.353194	0.941102	0.406549	0.906784	0.824378	1.2944	1.14293	0.768993	0.846476
Il1b	0.234373	0.221341	0.167283	0.200048	0.329322	0.259566	0.229963	0.236094	0.064156	0.038487	0.046903	0.043419
Cd68	0.476864	0.510588	0.608335	0.481503	0.605043	0.698143	0.644094	0.611355	0.606016	0.48708	0.49061	0.476733

[truncated: 1 more sheets: Figure 5o]
