# Supplementary material for: PD-L1 positive astrocytes attenuate inflammatory functions of PD-1 positive microglia in models of autoimmune neuroinflammation
Source: Nat Commun. 2023 Sep 9;14:5555. doi: 10.1038/s41467-023-40982-8 (PMC10492803; doi:10.1038/s41467-023-40982-8)
Supplement: Supplementary file 4 — Source Data [file 41467_2023_40982_MOESM4_ESM.zip › Source Data/10-raw-Supplemental Figure 1.xlsx]

## Sheet: Supplemental Figure 1a
Supplemental Figure 1a
PD-L1 (% of parent)				PD-L1+ cells (count)
Astrocytes	Microglia	Monocytes		Astrocytes	Microglia	Monocytes
45.9	9.72	42.1		10741	205	126
43.2	10.1	19.7		15732	377	68
30.8	10.8	15.5		6116	357	30
56.9	18.6	41		9252	547	527
19	5.42	11.2		11762	224	19
27.5	6.74	9.88		3800	170	17
24.8	8.07	28.2		5001	268	131
31.7	18.7			16527	563
21.7	4			7412	158
14.8	4.06			7026	262
28	2.21				52
	1.65				39

## Sheet: Supplemental Figure 1c
Supplemental Figure 1c
	astrocytes						non-astrocytes
S100b	115.843	159.815	104.366	96.5392	101.046	123.302	1.07912	1.47121	0.894457	1.88245	1.75198	2.0572	0.688732	0.617774	0.187232	1.30288
Gja1	10.1241	14.4884	13.5906	10.3298	12.5067	14.0318	2.134	2.44288	0.960409	0.713008	0.414776	0.59664	0.853648	0.896666	0.944843	1.56516
Aldh1l1	62.3751	90.8481	73.0888	78.2341	93.8834	84.0412	0.738766	0.273885	0.494128	2.71112	2.47261	2.3512	1.51422	0.576613	1.07601	0.675464
Aqp4	325.59	255.33	268.991	346.553	399.259	317.909	0.885075	0.419964	0.444266	2.91836	2.16047	0.977173	0.708059	0.649996	3.74539	0.570202
Gfap	236.723	162.517	173.878				0.452286	0.650623	0.446412	4.87208	1.89902	2.40717	0.441134	0.776269	1.65512	0.603059

## Sheet: Supplemental Figure 1d
Supplemental Figure 1d
	PD-L1-										PD-L1+
Ccl2	0.237226	0.100586	0.139343	0.203152	0.0983729	0.242772	0.249458	0.260485	0.29269	0.27702	0.808528	1	0.846999	0.403235	0	0.297798	0.513661	0.630957	0.245873	0.636475
Ccl5	0.252224	0.35641	0.939355	0.053211	0.167533	0.348156	1	0.708206	0.355973	0.0636123	0.131216	0.175736	0.179407	0.0505201	0	0.14302	0.322599	0.22674	0.061669	0.0860044
Nos2	0.978344	0.388384	0.82301	0	0.258383	0.563868	0.739123	1	0.425027	0.22954	0.483596	0.0883616	0.265258	0.2076	0.247652	0.229712	0.366847		0.16562	0.299988
Gfap	0.0832206	0.041964	0.0208557	0	0.0383507	0.372365	0.119938	0.249158	0.0296383	0.144648	0.518904	0.223939	1	0.52177	0.172362	0.347854	0.328507	0.409316	0.168141
Ngf	0.0288426	0.0162764	0	0.0236456	0.0165297	0.0357565	0.0452524	0.00758089	0.0942829	0.104826	0.336082	0.321889	0.330865	1	0.156363	0.272671	0.244254	0.239776	0.5876	0.28796
Gdnf	0.0184375	0.0274127	0		0.042536	0.0985628	0.0905591	0.0876866	0.0866133	0.118086	0.804907		0.68138	0.582025	0.307513	0.470823	0.407664	0.989325	1	0.434739
Ptn	0.500276	0.457886	0.409102	0	0.226806	0.227699	0.224783	0.188868	0.206437	0.286899	0.410297	0.707241	0.814082	1	0.96806	0.522646	0.638446	0.689976	0.613684	0.334994
Lif	0	0.0307799	0.0363483	0.262112	0.0362897	0.165706	0.268792	0.222815	0.124892	0.157697	0.97893	0.513391	0.417623	0.421902	0.213149	0.506222	0.667747	1	0.892641	0.816584
Tgfb1	0.322473	0.0800888	0.202389		0	0.12295	0.162211	0.0960605	0.00587137	0.0526723	0.519395	0.190637	0.877695	1	0.682909	0.398512	0.570295	0.691976	0.835842	0.307863
Bdnf	0.63285	0.886841	0.929767	0.0849563	0.761984	0.488999	0.601151	0.625466	1	0.691422	0.186131	0.140443	0	0.0428687	0.0558826	0.185972	0.155364	0.138259	0.118759	0.490723
Cd274	0.210432	0	0.122197	0.0347741	0.13057	0.0561544	0.0455029				0.418102	0.521774	1	0.334904	0.304299	0.407873	0.376566
Nfkb1	1	0.449364	0.603055								0	0.309874	0.223342
Il1b	0.251593	1	0.433758								0	0.22685	0.161639
Il6	0.235124	1	0.697333								0	0.165295	0.111871
Ifng	1	0.252861	0.402487								0	0.0892204	0.293754
Tnf	1	0.541987	0.236679								0	0.115855	0.0744879
Vegfb	1	0.327468	0.0543127								0.451961	0.98042	0
Vegfa	0.117773	0.0786138	0.061578								0	1	0.0519169
Cd44	0.691298	0.944834	1								0	0.507191	0.509835
Ccl3	0.774832	1	0.296156								0	0.337647	0.247834

## Sheet: Supplemental Figure 1f
Supplemental Figure 1f
	Adam10	Adam10			Adam17			Mmp9			Mmp13
Naive	0	1.14975	0.906603	0.959356	1.31363	0.852996	0.892443	0.833621	1.30616	1	0.695773	1	1.43725
Peak	1	1.67302	1.32582	0.918004	1.8589	1.24831	0.966534	3.64018	2.96878	4.42047	2.06217	1.623	1.64417
Recovery	2	0.821413	1.36907	0.563763	1.15816	0.794243	0.419392	0.714585	2.29003	1.67786		0.76362	0.54424
