# Supplementary material for: PD-L1 positive astrocytes attenuate inflammatory functions of PD-1 positive microglia in models of autoimmune neuroinflammation
Source: Nat Commun. 2023 Sep 9;14:5555. doi: 10.1038/s41467-023-40982-8 (PMC10492803; doi:10.1038/s41467-023-40982-8)
Supplement: Supplementary file 4 — Source Data [file 41467_2023_40982_MOESM4_ESM.zip › Source Data/10-raw-Figure 2.xlsx]

## Sheet: Figure 2a
Figure 2a
unstimulated	0.916275	1.11609	0.906728
TNFα	1.80811	0.806355	0.03804
IL1β	0.053699	2.75628	0.546465
TNFα IL1β	5.08867	4.45601	4.02791
IFNβ	30.058	29.567	27.618
IFNy	98.3219	90.7468	74.597
IFNβ IFNγ	90.1957	90.685	87.8707
IL6	1.4166	1.19185	1.62434
GMCSF	2.15413	0.548152	1.63774
IL17	0.831668	0.888567	0.926828
TGFβ	1.59962	1.30374	1.35407
IL10	1.00368	0.825334	0.748804
CoCl2	0.679578	1.14804	0.924767

## Sheet: Figure 2b
Figure 2b
Control	TNFα+IL1β
1.26	14
1.23	13.7
1.72	14

## Sheet: Figure 2c
Figure 2c
Control	IFN-β	IFNγ
1.26	85	98.1
1.23	84.8	97.7
1.72	85.6	97.8

## Sheet: Figure 2d
Figure 2d
Control	TNFα+IL1β	IFNβ	TNFα+IL1β+IFNβ
10.5	21.2	89.8	95
11.9	24	89.3	95.3
11.7	19.2	89.5	94.7

## Sheet: Figure 2e
Figure 2e
Control	IFNβ	IFNβ+ Trichostatin A
1.03	27.7	6.08
1.34	28.5	5.81
1.47	29.6	3.58

## Sheet: Figure 2f
Figure 2f
	IgG Control				anti-Stat1 Control				IgG IFN-β				anti-Stat1 IFN-β
ISRE2	0.596	0.33	1.348	1.727	0.376615	0.762036	1.20057	1.66078	0.458944	0.590693	0.446344	0.446315	2.91287	1.76324	3.91815	2.40538
ISRE3	0.421	0.753	2.178	0.648	0.844199	0.491179	0.762527	1.9021	0.69228	0.962519	0.971145	0.830704	3.16351	1.21542	3.33919	3.07333

## Sheet: Figure 2i
Figure 2i
© 2000-2022 QIAGEN. All rights reserved.
Ingenuity Canonical Pathways	-log(p-value)	Ratio	z-score	Molecules
Neuroinflammation Signaling Pathway	4.17	0.0379	2.714	B2M,CASP1,CCL2,CXCL10,CYBB,HLA-A,HLA-E,IL6,IRF7,PTGS2,STAT1,TLR3
LXR/RXR Activation	5.48	0.0732	-1.667	APOD,APOE,CCL2,IL6,LYZ,PTGS2,TF,TLR3,TTR
Role of PKR in Interferon Induction and Antiviral Response	6.05	0.0735	3.162	CASP1,DDX58,EIF2AK2,FCGR1A,IFIH1,IRF1,IRF9,STAT1,STAT2,TLR3
Multiple Sclerosis Signaling Pathway	10.2	0.0766	4.123	CASP1,HLA-A,HLA-E,IL6,IRF1,LIF,PARP10,PARP11,PARP12,PARP14,PARP3,PARP9,RNF213,STAT1,TLR3,TNFSF10,TNFSF15
Activation of IRF by Cytosolic Pattern Recognition Receptors	11.9	0.185	1.732	ADAR,DDX58,DHX58,IFIH1,IFIT2,IL6,IRF7,IRF9,ISG15,STAT1,STAT2,ZBP1
Pathogen Induced Cytokine Storm Signaling Pathway	12.6	0.0645	4.472	CASP1,Ccl2,CCL2,CCL3L3,CCL4,Ccl7,CXCL10,Cxcl11,DDX58,DHX58,IFIH1,IL6,IRF1,IRF7,IRF9,LIF,MLKL,NLRC5,NOD1,STAT1,TLR3,TNFSF10,TNFSF15,ZBP1
Interferon Signaling	15.3	0.333	2.714	IFI35,IFIT3,IFITM3,IRF1,IRF9,ISG15,OAS1,PSMB8,SOCS1,STAT1,STAT2,TAP1

## Sheet: Figure 2k
Figure 2k
control			TNFα+IL1β			I3S			TNFα+IL1β+I3S
9.33	9.31	7.7	9.53	13	12.5	19.7	18.9	20.5	30	27.7	22

## Sheet: Figure 2l
Figure 2l
	aAHR control				aAHR + I3S
AHR3	0.985506	1.0718	1.06544	0.877252	1.30456	1.50914	1.639	1.56355

## Sheet: Figure 2m
Figure 2m
Untransfected Control (untr. ctrl.)			Transfected Control (transf. ctrl.)			L-Kynurenin (L-Kyn)			ITE			TCDD			I3S			IFNβ
9947	9929	9979	10533	10470	9900	12958	12764	12126	14210	15512	13153	13743	14336	13436	12349	13038	13529	15598	14786	15642

[truncated: 4 more sheets: Figure 2n, Figure 2o, Figure 2p, Figure 2q]
