# Supplementary material for: PD-L1 positive astrocytes attenuate inflammatory functions of PD-1 positive microglia in models of autoimmune neuroinflammation
Source: Nat Commun. 2023 Sep 9;14:5555. doi: 10.1038/s41467-023-40982-8 (PMC10492803; doi:10.1038/s41467-023-40982-8)
Supplement: Supplementary file 4 — Source Data [file 41467_2023_40982_MOESM4_ESM.zip › Source Data/10-raw-Figure 3.xlsx]

## Sheet: Figure 3a
Figure 3a
Days post immunization	Control								BMS202
0	0	0	0	0	0	0	0		0	0	0	0	0	0	0
1	0	0	0	0	0	0	0		0	0	0	0	0	0	0
2	0	0	0	0	0	0	0		0	0	0	0	0	0	0
3	0	0	0	0	0	0	0		0	0	0	0	0	0	0
4	0	0	0	0	0	0	0		0	0	0	0	0	0	0
5	0	0	0	0	0	0	0		0	0	0	0	0	0	0
6	0	0	0	0	0	0	0		0	0	0	0	0	0	0
7	0	0	0	0	0	0	0		0	0	0	0	0	0	0
8	0	0	0	0	0	0	0		0	0	0	0	0	0	0
9	0	0	0	0	0	0	0		0	0	0	0	0	0	0
10	0	0	0	0	0	0	0		0	0	0	0	0	0	0
11	0	0	0	0	0	0	0		0	0	0	0	0	0	0
12	0	0	1	0	0	0	0		1	0	0	0	0	0	0
13	0	0	1.75	0	0.5	0	0		2	0.5	0	2.25	0	0	1
14	0	0	1.75	0	0.5	0	0		2	1	1	2.25	0	0	2
15	0.5	0	1.75	1	1.5	1.5	0		2.25	1.5	2	2.25	0.5	1	2.25
16	1.5	1	1.5	1.5	2	1.5	0		2.5	2	2.25	2.25	0.5	1.25	2.75
17	2	2	1.5	1.5	2	2	0.5		2.25	2	3	2.25	1	1.75	2.5
18	2.25	2.25	1.5	2	2	2.25	1		2.25	2.25	3	2.25	1.75	2.25	2.5
19	2.25	2.75	1	1.5	2	2	1		2	2.25	3	2.25	2.25	2.25	2.25
20	2.25	2.5	1	1.5	2	2	1.25		2	2.25	2.5	2.25	2.25	2.25	2.25
21	2	2.25	1	1.25	1.75	1.75	1.75		2	2.25	2.5	2	2	2.25	2.25
22	2	2.25	1	1	1.5	1.5	1.75		2	2	2.5	1.75	2	2	2
23	1.75	2	1	1	1	1	1.5		2	2	2.25	2	2	2	2
24	1	1.75	1	0.75	1	1	1		2	1.75	2.25	2	1.75	1.75	2

## Sheet: Figure 3b
Figure 3b
	PBS	BMS202
Best-fit values
Slope	0.0872	0.1232
Y-intercept	-0.4178	-0.5611
X-intercept	4.791	4.555
1/slope	11.47	8.118
Std. Error
Slope	0.005617	0.006041
Y-intercept	0.07863	0.08458
95% Confidence Intervals
Slope	0,07611 to 0,09828	0,1113 to 0,1351
Y-intercept	-0,5730 to -0,2626	-0,7280 to -0,3942
X-intercept	3,361 to 5,985	3,474 to 5,495
Goodness of Fit
R squared	0.5821	0.7062
Sy.x	0.5358	0.5763

## Sheet: Figure 3c
Figure 3c
CD11b+CD45(hi)Ly6C+			CD4+IFNγ+			CD4+IL17+			CD4+IL-10+
Control	BMS202		Control	BMS202		Control	BMS202		Control	BMS202
68388	301356		1157	17341		148	2401		788	156
236715	298559		11304	6895		356	10652		752	272
284650	451403		4050	6096		1516	7181		3031	241
174927	290565		7563	9281		2514	7927		1234	393
128226	686236		1106	24968		1703	1481		167	98

## Sheet: Figure 3d
Figure 3d
Days post immunization	Gfap-Scrambl										Gfap-Cd274
0	0	0	0	0	0	0	0	0	0	0	0	0	0	0	0
1	0	0	0	0	0	0	0	0	0	0	0	0	0	0	0
2	0	0	0	0	0	0	0	0	0	0	0	0	0	0	0
3	0	0	0	0	0	0	0	0	0	0	0	0	0	0	0
4	0	0	0	0	0	0	0	0	0	0	0	0	0	0	0
5	0	0	0	0	0	0	0	0	0	0	0	0	0	0	0
6	0	0	0	0	0	0	0	0	0	0	0	0	0	0	0
7	0	0	0	0	0	0	0	0	0	0	0	0	0	0	0
8	0	0	0	0	0	0	0	0	0	0	0	0	0	0	0
9	0	0	0	0	0	0	0	0	0	0	0	0	0	0	0
10	0	0	0	0	0	0.5	0	0	0	0	0	0	0	0	0
11	0	0	0	0	0	0.5	0	0.5	0	0	0	0	0	0	0
12	0	0	0	0	0	0.5	0.5	1	0	0	0	1.5	0	0.5	0.5
13	0	0	1	0	1	0.5	0.5	2.25	0.5	0.5	0	2	0	1.25	1.25
14	0	0	1.5	0	1.75	1	0	3	1	1.5	0.5	2.75	0	2	2.25
15	0	0	2	0	2.5	2	0	3	1	3	1.75	3	0.5	2	2.5
16	0	0	2.25	0	3	2.25	0	2.75	1	2.75	2.5	3	0.5	2	2.25
17	0.5	0.5	2.25	0	3	2.25	0	2.75	1.25	2.75	3	3	1	2	2.5
18	1.25	0.75	2.25	1	2.75	2.25	0	2.75	1.25	3	3.25	2.5	2	2	2.5
19	1.75	1	2	1	3	2.25	0	3	1.5	3	3	2.25	2.25	2	2.25
20	1.75	1.5	2	0.75	2.75	2.25	2.5	3	1.5	3	3	2.25	2.75	1.75	2
21	1.75	2	2	0.75	2.5	2.25	2.5	2.75	1.5	3	3	2.25	2.7	1.75	2
22	1.75	2	1.5	0.5	2	2	2.5	2.5	1	3	2.75	2.25	2.5	1.75	2
23	1.75	1.75	1.75	0	2.25	1.75	2.5	2.25	1	2.75	2.75	2.25	2.25	3	2
24	1.75	1.75	1.75	0	2.25	1.5	2.5	2.25	1	2.75	2.75	2.25	2.25	3.25	2
25	1.25	1.5	2	0	3	1.5	2.25	2.25	1	2.5	2.75	2.5	2	3.25	2
26	1.25	1	3	0	3	1.5	2.25	2.25	1	2.5	2.75	3.25	2	3	2
27	1.25	1	3	0	3	1.5	2.25	2.5	1	2.75	2.75	3.25	2	3	2
28	1.25	1	3	0	3	1.5	2.25	2.5	1	2.75	3	3	2	3.25	1.75

## Sheet: Figure 3e
Figure 3e
	Gfap-Scrmbl	Gfap-Cd274
Best-fit values
Slope	0.09294	0.1266
Y-intercept	-0.3857	-0.5247
X-intercept	4.15	4.144
1/slope	10.76	7.898
Std. Error
Slope	0.005395	0.006325
Y-intercept	0.088	0.1032
95% Confidence Intervals
Slope	0,08232 to 0,1036	0,1141 to 0,1391
Y-intercept	-0,5589 to -0,2125	-0,7286 to -0,3208
X-intercept	2,527 to 5,512	2,760 to 5,333
Goodness of Fit
R squared	0.5075	0.737
Sy.x	0.7687	0.6372

## Sheet: Figure 3g
Figure 3h
Cluster	Gfap-Scrambl						Gfap-Cd274
1	17.6	20.1	15.6	13.7	18.6		11	8.96	13.5	12.9	15.1
2	9.6	8.79	4.23	11	6.36		10.9	4.18	8.67	5.87	9.08
3	8.68	8.88	6.5	9.43	7.5		9.28	3.66	4.78	4.09	8.38
4	6.45	3.35	2.61	3.28	5.67		7.35	6.53	12.5	6.63	10.1
5	1.68	2.07	18.1	3.55	6.47		1.71	14.9	1.23	11.8	1.83
6	6.87	7.45	2.95	4.05	8.38		4.77	5.11	8.96	4.98	8.94
7	6.37	6.16	3.17	7.81	4.22		10.7	4.26	6.45	5.73	7.53
8	4.29	4.29	1.89	2.44	5.18		3.81	4.7	7.1	4.62	6.82
9	2.24	2.78	6.72	3.47	4.65		4.19	6.29	3.38	6.13	2.97
10	3.8	4.75	4.69	4.12	5.39		3.66	3.71	3.12	3.67	3.71
11	4.52	5.87	3.97	5.9	2.13		2.96	1.86	2.54	1.84	1.89
12	6.82	2.97	4.66	4.5	0.683		3.84	0.675	4.98	0.693	0.878
13	1.69	2.19	2.28	2.68	4.13		4.52	2.16	3.74	2.8	2.04
14	4.21	3.84	1.96	2.71	2.02		1.82	0.725	1.94	1.28	2.1
15	1.17	1.71	4.48	1.95	3.12		1.35	2.64	1.21	2.06	1.23
16	1.19	1.21	1.91	3.18	0.933		0.9	5.32	1.58	2.25	1.99
17	1.57	1.95	1.19	3.18	2.25		3.56	1.27	1.43	1.35	2.29
18	2.49	2.53	0.9	2.37	1.76		2.66	0.993	1.77	1.23	2.33
19	0.8	0.97	2.84	1.68	1.63		1.03	5.83	0.722	2.04	1.14
20	1.07	1.42	2.95	0.725	1.82		0.935	2.73	0.753	4.36	1.29

## Sheet: Figure 3h
Figure 3h
CD4+ (count)			CD86+ microglia (% of parent)
Gfap-Scrambl	Gfap-Cd274		Gfap-Scrambl	Gfap-Cd274
550	1572		1.19	2.94
774	2715		1.31	4.94
1328	1442		1.5	3.74
1767	2757		1.54	2.42

## Sheet: Figure 3i
Figure 3i
Days post immunization	Gfap-Scrmbl + vehicle										Gfap-Scrmbl + IFNβ										Gfap-Cd274 + vehicle										Gfap-Cd274 + IFNβ
0	0	0	0	0	0	0	0	0			0	0	0	0	0	0	0	0	0		0	0	0	0							0	0	0	0
1	0	0	0	0	0	0	0	0			0	0	0	0	0	0	0	0	0		0	0	0	0							0	0	0	0
2	0	0	0	0	0	0	0	0			0	0	0	0	0	0	0	0	0		0	0	0	0							0	0	0	0
3	0	0	0	0	0	0	0	0			0	0	0	0	0	0	0	0	0		0	0	0	0							0	0	0	0
4	0	0	0	0	0	0	0	0			0	0	0	0	0	0	0	0	0		0	0	0	0							0	0	0	0
5	0	0	0	0	0	0	0	0			0	0	0	0	0	0	0	0	0		0	0	0	0							0	0	0	0
6	0	0	0	0	0	0	0	0			0	0	0	0	0	0	0	0	0		0	0	0	0							0	0	0	0
7	0	0	0	0	0	0	0	0			0	0	0	0	0	0	0	0	0		0	0	0	0							0	0	0	0
8	0	0	0	0	0	0	0	0			0	0	0	0	0	0	0	0	0		0	0	0	0							0	0	0	0
9	0	0	0	0	0	0	0	0			0	0	0	0	0	0	0	0	0		0	0	0	0							0	0	0	0
10	0	0	0	0	0	0	0	0			0	0	0	0	0	0	0	0	0		0	0	0	0							0	0	0	0
11	0.5	0	0	0	0.5	0	0	0			0	0	0	0	0	0	0	0	0		0	0	0	0							0	0	0	0
12	0.5	0	0.5	0	0.5	0	0	0			1	0	0	0	0	0	0	0.5	0.5		0	0	0	0							0.5	1.5	0	0
13	0.5	0.5	1	0	1	0	0	0.5			1.5	0	0	1	0.5	1	0	2	0.5		0.5	0.5	1	0							0.5	2.25	0	0
14	0.5	0.5	2.25	0.5	1.5	0	0	0.5			2.5	0	0	1	0.5	2.25	0	2.75	0.5		1.25	1.25	1	0							1	2.75	0.5	0
15	1	0	3	1.5	1.5	0	0.5	0			2.75	1	0	2	0.5	2.5	1	3	0		2	2.25	1.5	0.5							1	2.75	1	0
16	2	0	3	3	2	1	1	0.5			2.7	1	1.25	2	0.5	2.75	1.5	3	0		2	2.5	1.75	0.5							1	3	2	0
17	2.25	0	2.75	2.75	2.25	2	2	1			2.25	2.75	2.5	2.25	1.25	2.5	2	2.75	0		2	2.25	2.25	1							1	2.75	2.75	0
18	2.25	0	2.75	2.75	2.25	2	2	2.25			2.25	2.5	2.75	2.25	1.25	2.25	1.75	2.5	0		2	2.5	2.5	2							2	2.5	3	1
19	2.25	0	2.75	3	2.25	2.25	2	2			2.25	2.25	3	2	1.5	2	1.75	2.5	1		2	2.5	2.25	2.25							2	2.25	2.75	2.25
20	2.25	0	3	3	2	2.25	2	2			2	2.25	2.75	1.75	1.75	2	1.5	2.25	1		2	2.25	2.25	2.75							2	2.25	2.75	2.5
21	2.25	2.5	3	3	2	2.25	1.75	2.25			1.75	1.75	2.25	1.75	1.75	1.75	1.5	2.5	1.25		1.75	2	2.25	2.7							2	2.25	2.75	2.5
22	2.25	2.5	2.75	3	2	2.25	1.75	2.5			1.5	1.75	2	1.5	2	1.75	1.5	2.5	1.25		1.75	2	2.25	2.5							2	2	2.5	2.75
23	2	2.5	2.5	3	1.75	2	1.75	2.25			1.25	1.25	2	1.5	1.75	1.75	1.5	2.25	1.25		1.75	2	2.25	2.25							2	2.25	2.5	2.75
24	1.75	2.5	2.25	2.75	1.75	1.75	1.75	2.25			1	1	2	1.5	1.5	1.75	1.5	2.25	1.25		3	2	2	2.25							2	2.25	2.5	2.75
25	1.5	2.5	2.25	2.75	1.5	1.5	1.5	2			1.25	1	2	1.5	1.25	1.75	1.5	2.25	1.25		3.25	2	2	2							2	2	2.25	2.5
26	1.5	2.25	2.25	2.5	1.5	1.5	1.5	2			1.75	1	1.75	1.5	1	1.5	1	2.25	1		3.25	2	2	2							2	2	2.25	2.75
27	1.5	2.25	2.25	2.5	1.5	1.5	1.5	2			2	1	1.75	1.5	1	1.5	1	2.75	1		3	2	2	2							2	2	2	2.5
28	1.5	2.25	2.5	2.75	1.5	1.5	1.25	1.75			1.75	1	1.75	1.5	1	1.25	1	2.75	1		3	2	2	2							2	2.25	2	2.5
29	1.5	2.25	2.5	2.75	1.5	1.5	1.75	1.5			1.5	1	1.75	1	1.25	1.25	1.25	3	1.25		3.25	1.75	2	2							2.25	2.25	2	2.25
30	1.5	2	2.5	2.75	1.5	1.5	1.5	1.25			1.5	1.25	1.75	1.25	1	1.25	1	2.75	1.5		3.25	1.75	2	2							2.25	2.25	2	2.5
